# Supplementary material for: The STING agonist IMSA101 enhances chimeric antigen receptor T cell function by inducing IL-18 secretion
Source: Nat Commun. 2024 May 10;15:3933. doi: 10.1038/s41467-024-47692-9 (PMC11087554; doi:10.1038/s41467-024-47692-9)
Supplement: Supplementary file 4 — Supplementary Data 1 [file 41467_2024_47692_MOESM4_ESM.xlsx]

## Sheet: Suppl. Data 1
Supplementary Data 1 (related to Figure 4g): Overview of Log Fold Change (LFC) and negative log of adjusted p-values (nlog10pval) of differentially expressed genes (DEGs). Two-sided t-test with equal variances was used for statistical analysis.
	LFC	nlog10pval	gene
9230019H11Rik	1.21893	1.76347	9230019H11Rik
Acot3	1.27676	1.74304	Acot3
Acsl6	1.57563	1.36132	Acsl6
Aldh1a3	-1.25769	1.81232	Aldh1a3
Aldh1b1	1.17294	1.53016	Aldh1b1
Aldh3b2	1.68291	1.27469	Aldh3b2
Aldob	1.02078	1.00155	Aldob
Apoc3	1.68304	1.44249	Apoc3
Aqp7	1.66064	2.27362	Aqp7
Arg1	-1.03726	2.45414	Arg1
Asb4	1.10726	1.53774	Asb4
Bcl2	1.04132	1.47515	Bcl2
Bmp8b	1.33653	3.48964	Bmp8b
Bpi	1.41021	1.07327	Bpi
Btla	1.14214	1.64899	Btla
Card11	1.10992	1.29152	Card11
Ccl21a/b/c	1.60975	2.49042	Ccl21a/b/c
Ccna1	1.37283	2.86244	Ccna1
Ccnb3	1.48808	2.7106	Ccnb3
Cd101	1.10579	3.28595	Cd101
Cd160	1.1376	1.77604	Cd160
Cd180	1.42557	3.2373	Cd180
Cd19	1.47638	1.80272	Cd19
Cd22	1.42571	1.72096	Cd22
Cd28	1.06451	1.1452	Cd28
Cd3e	1.26936	1.99489	Cd3e
Cd4	1.32017	2.05874	Cd4
Cd40lg	1.33844	1.21053	Cd40lg
Cd5	1.46948	3.04234	Cd5
Cd6	1.24883	1.68006	Cd6
Cd70	1.59828	1.04296	Cd70
Cd72	1.69729	3.60517	Cd72
Cd79b	1.25325	1.01796	Cd79b
Cd8a	1.44826	2.92559	Cd8a
Cd8b1	1.01173	1.14637	Cd8b1
Cdc20	1.36935	1.56187	Cdc20
Ceacam2	1.32865	4.30954	Ceacam2
Ceacam3	1.64577	2.40912	Ceacam3
Clca1	1.25076	1.20986	Clca1
Cpa4	1.2976	1.51306	Cpa4
Cpt1c	1.92745	2.4995	Cpt1c
Crlf1	1.15282	2.61918	Crlf1
Csf3	1.48464	1.26806	Csf3
Ctf1	1.51068	1.671	Ctf1
Ctsw	1.24679	2.31007	Ctsw
Cxcr3	1.42124	3.05616	Cxcr3
Cyp26a1	1.43407	3.16306	Cyp26a1
Cyp4a12a/b	1.58367	1.86447	Cyp4a12a/b
Cyp7a1	1.27402	1.7309	Cyp7a1
Cyp8b1	1.78487	1.6363	Cyp8b1
Dcn	1.77268	1.60422	Dcn
Dhrs3	1.00147	1.79669	Dhrs3
Dnmt3l	1.57908	1.34213	Dnmt3l
E2f2	1.15813	1.78555	E2f2
Efna1	-1.2704	2.60159	Efna1
Ehhadh	1.23766	2.74159	Ehhadh
Elovl2	1.44292	2.08601	Elovl2
Elovl3	1.79661	2.23185	Elovl3
Elovl4	1.375	1.41572	Elovl4
Entpd2	1.73912	1.10195	Entpd2
Eomes	1.28304	2.44016	Eomes
Eya1	1.14614	3.04096	Eya1
Fadd	1.08866	2.48339	Fadd
Fbll1	1.60041	1.9493	Fbll1
Fcer2a	1.40555	1.27659	Fcer2a
Fga	1.41022	1.58812	Fga
Fgf15	1.47391	1.06044	Fgf15
Fgf18	1.52321	2.34341	Fgf18
Fgf22	1.883	1.16343	Fgf22
Foxp3	1.54747	2.92515	Foxp3
Fut4	1.1819	2.77211	Fut4
Fzd2	1.39563	1.31473	Fzd2
Gata3	1.59167	2.35214	Gata3
Gbp2b	1.1371	1.20532	Gbp2b
Gdf6	1.78338	2.741	Gdf6
Gh	1.68456	1.89686	Gh
Grb10	1.48865	1.13704	Grb10
Grem2	1.14003	2.96664	Grem2
Gys2	1.08247	1.72765	Gys2
Gzmg	1.0651	2.01566	Gzmg
Gzmm	2.16985	1.71886	Gzmm
Gzmn	1.72326	1.66557	Gzmn
H2-Ob	1.09949	1.80868	H2-Ob
H2-Pa	1.54612	1.46784	H2-Pa
H2-Q1	1.17067	3.18813	H2-Q1
H2-Q2	1.39206	2.14199	H2-Q2
Hcst	1.38197	1.63932	Hcst
Hdac7	1.09411	2.20604	Hdac7
Hnf1a	1.16714	1.12616	Hnf1a
Icos	1.04835	1.41997	Icos
Ido2	1.52817	2.5766	Ido2
Ifit1	1.09572	1.72028	Ifit1
Ifit3/3b	1.33132	1.40258	Ifit3/3b
Ifna1	1.25462	1.78481	Ifna1
Ifnk	1.31774	2.02502	Ifnk
Igha	1.49484	2.50887	Igha
Ighg	1.50382	1.51752	Ighg
Ighm	1.03068	1.28716	Ighm
Ighv3	1.3619	2.91791	Ighv3
Igkc	1.40434	1.97655	Igkc
Iglc1	1.21057	1.53562	Iglc1
Il11	1.67876	2.30174	Il11
Il12a	-1.00152	1.06536	Il12a
Il12rb1	1.66879	1.97278	Il12rb1
Il13	1.49919	1.42803	Il13
Il16	1.12615	2.06848	Il16
Il17a	1.31818	1.74339	Il17a
Il1a	-1.14411	3.13075	Il1a
Il1rapl1	1.3895	1.27736	Il1rapl1
Il1rl1	1.03865	1.13972	Il1rl1
Il1rn	-1.0996	2.55573	Il1rn
Il2	1.14467	2.9545	Il2
Il21	1.16334	1.41614	Il21
Il31	1.45957	1.72787	Il31
Il4	1.55226	4.25193	Il4
Il6ra	1.08997	1.34503	Il6ra
Il9	1.41418	3.41267	Il9
Il9r	1.59131	1.12905	Il9r
Ins1	1.29222	1.45325	Ins1
Itgae	1.39398	2.52201	Itgae
Itgax	-1.31531	1.90995	Itgax
Itgb8	1.02358	1.61279	Itgb8
Itpr2	1.29012	1.07753	Itpr2
Kcnk2	1.40135	1.63347	Kcnk2
Klrb1	1.72652	1.12855	Klrb1
Klrb1a	1.08189	2.05041	Klrb1a
Klrg1	1.64514	1.67744	Klrg1
Lair1	1.13334	1.58305	Lair1
Ldhal6b	1.57446	1.42924	Ldhal6b
Lef1	1.5816	2.2728	Lef1
Magi2	-1.14234	1.08629	Magi2
Maml3	1.36922	2.22189	Maml3
Map3k13	1.56161	2.56443	Map3k13
Mapk11	1.0349	1.7008	Mapk11
Mmp3	1.20502	1.48953	Mmp3
Ms4a1	1.20829	1.47421	Ms4a1
Mx1	1.04654	1.883	Mx1
Mx2	1.47868	1.56287	Mx2
Nfatc2	1.15204	2.15582	Nfatc2
Nfatc4	1.44148	1.84715	Nfatc4
Nrl	1.56979	1.25258	Nrl
Ntf3	1.56916	2.56709	Ntf3
Oas2	1.06351	1.77379	Oas2
Oas3	1.54299	2.6029	Oas3
Pctp	1.03023	2.49363	Pctp
Pdcd1	1.20879	2.64485	Pdcd1
Pdgfra	1.61613	2.45193	Pdgfra
Pdgfrb	1.53241	1.39704	Pdgfrb
Pglyrp2	1.74505	1.323	Pglyrp2
Pias2	1.27285	1.37359	Pias2
Pira1	1.2371	2.65658	Pira1
Pitx2	1.02338	4.06791	Pitx2
Pkmyt1	1.13403	1.0872	Pkmyt1
Ppargc1a	1.13999	1.2343	Ppargc1a
Prdm16	1.49303	1.76539	Prdm16
Prf1	1.208	1.46773	Prf1
Prkaa2	1.33567	3.19613	Prkaa2
Prkcz	1.62756	2.27122	Prkcz
Prl	1.18954	2.19421	Prl
Pvrig	1.54696	2.19766	Pvrig
Pycr1	1.18637	2.01169	Pycr1
Rag1	1.24371	1.01796	Rag1
Rarb	1.14202	1.29829	Rarb
Rasgrf1	1.61161	1.60281	Rasgrf1
Rimkla	1.80845	2.22712	Rimkla
Rorgt	1.44495	1.6337	Rorgt
Rsad2	1.15802	3.10771	Rsad2
Rxrg	1.26558	1.25847	Rxrg
S1pr1	1.16319	1.56353	S1pr1
Sele	1.59496	2.41059	Sele
Sfrp1	1.41182	1.22607	Sfrp1
Sftpa1	1.13436	1.40231	Sftpa1
Sh2d1a	1.20769	1.31276	Sh2d1a
Siglec1	1.20063	2.5503	Siglec1
Siglech	1.23106	1.36333	Siglech
Slc2a12	1.4761	2.16409	Slc2a12
Slc2a6	1.41769	1.87752	Slc2a6
Smad9	1.24276	2.35862	Smad9
Snai2	1.15847	2.34926	Snai2
Spib	1.94006	2.29895	Spib
Taf6l	1.04826	1.34486	Taf6l
Tbx21	1.43479	1.39913	Tbx21
Tcf7	1.05747	1.15243	Tcf7
Tcl1	1.43306	1.63491	Tcl1
Tdrd1	1.60811	1.50221	Tdrd1
Telo2	1.17775	1.03964	Telo2
Tert	1.13474	1.42907	Tert
Ticam1	1.08444	1.7803	Ticam1
Tlr7	1.22044	1.4293	Tlr7
Tnfrsf10b	-1.02158	1.96365	Tnfrsf10b
Tnfsf10	1.09189	2.45602	Tnfsf10
Tnfsf9	1.12995	1.7704	Tnfsf9
Tox2	1.81597	2.61456	Tox2
Tox3	1.25631	2.96913	Tox3
Tpsab1	1.66146	1.95672	Tpsab1
Tpsb2	1.42811	1.22189	Tpsb2
Trat1	1.05392	1.5285	Trat1
Trbc1/2	1.11072	1.79143	Trbc1/2
Trdv1	1.28603	2.83314	Trdv1
Trdv2-1/2-2	1.23972	2.43736	Trdv2-1/2-2
Trdv4	1.22678	1.07729	Trdv4
Trdv5	1.51455	2.54569	Trdv5
Trgc1/2/3	1.19035	1.27075	Trgc1/2/3
Trgc4	1.18981	1.81082	Trgc4
Trgv1/Trgv2/Trgv3	1.60913	2.99803	Trgv1/Trgv2/Trgv3
Trgv4	1.28182	1.42168	Trgv4
Trgv5	1.46855	1.85337	Trgv5
Trgv6	1.12243	2.23268	Trgv6
Trgv7	1.05423	1.76169	Trgv7
Trim29	1.43947	1.04137	Trim29
Trim46	1.32882	1.21601	Trim46
Trim9	1.63908	1.43276	Trim9
Trpc6	1.35747	2.33461	Trpc6
Tslp	1.02941	1.62913	Tslp
Tusc2	1.10891	2.09884	Tusc2
Ucp1	1.44954	1.22338	Ucp1
Vtcn1	-1.18068	1.65188	Vtcn1
Wnt2	1.60993	1.39199	Wnt2
Wnt3	1.66713	2.46444	Wnt3
Wnt3a	1.45066	1.23711	Wnt3a
Wnt6	1.76856	3.32596	Wnt6
Zap70	1.39409	1.66249	Zap70
Zbtb16	1.70527	1.8361	Zbtb16
