# Supplementary material for: The STING agonist IMSA101 enhances chimeric antigen receptor T cell function by inducing IL-18 secretion
Source: Nat Commun. 2024 May 10;15:3933. doi: 10.1038/s41467-024-47692-9 (PMC11087554; doi:10.1038/s41467-024-47692-9)
Supplement: Supplementary file 5 — Supplementary Data 2 [file 41467_2024_47692_MOESM5_ESM.xlsx]

## Sheet: Suppl. Data 2
Supplementary Data 2 (related to Figure 4i): Overview of Log Fold Change (LFC) and negative log of adjusted p-values (nlog10pval) of Gene Set Variance Analyses (GSVA). Two-sided t-test with equal variances was used for statistical analysis.
	LFC	nlog10pval
IL-1 pathway	-0.413595	0.378215
IL-10 pathway	-0.300332	0.655418
IL-15 pathway	0.425423	0.691141
IL-18 pathway	0.905136	1.15355
IL-2 Family	0.509654	1.413
IL-2 pathway	0.515101	0.574223
IL-21 pathway	0.621796	0.620766
IL-23 pathway	0.355101	0.74185
IL-36 pathway	-0.856218	0.387435
IL-6 Family	0.417408	0.857816
IL-9 pathway	0.595857	0.425489
TGFb-pathway	-0.972145	0.902003
