# Supplementary material for: The STING agonist IMSA101 enhances chimeric antigen receptor T cell function by inducing IL-18 secretion
Source: Nat Commun. 2024 May 10;15:3933. doi: 10.1038/s41467-024-47692-9 (PMC11087554; doi:10.1038/s41467-024-47692-9)
Supplement: Supplementary file 6 — Supplementary Data 3 [file 41467_2024_47692_MOESM6_ESM.xlsx]

## Sheet: Suppl. Data 3
Supplementary Data 3 (related to Figures 4g-i): Normalized counts of full NanoString nCounter dataset.
	Combo_CD45_1_D6_01	Combo_CD45_1_D6_02	Mono_CD45_1_D6_01	Mono_CD45_1_D6_02
9230019H11Rik	199.81	192.17	61.36	54.66
Acaca	119.32	131.29	168.31	165.04
Acadl	863.64	914.28	968.69	1030.2
Acadvl	469.7	466.69	391.86	420.49
Acat2	248.11	294.81	165.68	175.55
Acot3	174.24	194.55	46.46	56.77
Acsl3	355.11	404.62	777.58	864.11
Acsl4	991.48	1016.93	1508.7	1522.17
Acsl6	150.57	164.71	28.05	37.84
Adh1	84.28	72.81	54.35	64.12
Adora2a	233.9	243.49	131.5	132.45
Adora2b	353.22	337.78	177.96	219.71
Ahr	92.8	118.16	278.77	248.09
Aifm1	140.15	146.81	298.93	301.7
Ak4	276.52	317.49	113.09	119.84
Akt1	510.42	427.3	570.69	552.94
Akt2	694.13	775.83	424.29	461.49
Akt3	399.62	458.33	261.24	305.91
Aldh1a1	479.17	489.37	261.24	296.45
Aldh1a3	339.96	293.62	1074.76	1148.99
Aldh1b1	239.58	250.65	70.13	82
Aldh3a1	123.11	158.75	123.61	138.76
Aldh3b2	597.54	614.69	97.31	130.35
Aldoa	8913.84	9516.39	10105.9	9963.5
Aldob	197.92	229.17	62.24	94.61
Alox5	300.19	286.46	135.88	172.4
Amh	5.68	4.77	7.01	4.2
Anapc4	54.92	59.68	93.8	108.28
Angpt1	212.12	198.13	112.21	97.76
Aph1a	374.05	378.36	166.56	171.35
Apob	529.36	531.14	525.98	563.46
Apoc3	274.62	293.62	46.46	59.92
Aqp1	389.21	395.07	573.32	541.38
Aqp7	193.18	170.68	33.31	35.74
Arg1	6902.48	7453.89	19707.7	20782.7
Asb4	121.21	158.75	52.6	39.95
Atf4	2232.96	2375.22	3150.64	3247.23
Atm	284.09	294.81	160.42	163.99
Atp2a2	1201.71	1235.35	1446.45	1562.12
Atp6v1g3	185.61	182.62	56.1	91.46
Atp7a	592.8	658.85	471.63	484.61
Atr	310.61	307.94	170.07	177.66
B4galt1	1785.04	1824.98	1644.57	1656.73
Bak1	759.47	780.6	611.02	670.68
Batf	147.73	157.55	100.81	112.48
Bax	182.77	230.36	266.5	262.81
Bcl2	221.59	219.62	82.4	73.59
Bcl2l1	477.27	460.72	397.12	395.26
Bcl6	103.22	91.91	54.35	55.71
Bid	428.03	430.88	256.86	304.85
Blk	6.63	4.77	5.26	6.31
Bmp2	485.8	483.4	337.51	365.83
Bmp8b	211.17	207.68	54.35	55.71
Bpi	123.11	138.45	25.42	39.95
Brwd1	127.84	131.29	220.91	204.99
Bst2	1765.16	1861.98	972.19	1082.76
Btk	241.48	282.88	202.5	217.6
Btla	221.59	217.23	66.62	73.59
Btrc	234.85	242.3	95.55	116.69
Cacnb2	186.55	181.42	103.44	113.53
Cacnb4	10.42	11.94	7.89	12.61
Calm1	4083.34	4344.62	8463.07	8610.57
Camk2d	481.06	514.43	755.66	775.8
Card11	350.38	354.49	106.07	127.2
Casp3	561.55	590.82	1271.13	1381.31
Casp8	1071.02	1155.38	938.88	1089.07
Casp9	143.94	139.65	50.85	60.97
Cbl	566.29	575.3	240.2	294.34
Cblb	114.58	106.23	87.66	113.53
Ccl12	2584.29	2689.13	1535.87	1694.57
Ccl2	14745.3	15261.1	9138.96	9767.97
Ccl20	320.08	377.17	120.1	170.3
Ccl21a/b/c	1505.68	1542.1	296.3	313.26
Ccl22	349.43	364.04	404.13	497.23
Ccl3	3313.45	3404.08	3887.89	3835.92
Ccl4	2261.37	2310.77	1345.64	1423.36
Ccl5	2001.9	1999.24	769.69	832.57
Ccna1	301.14	323.46	76.27	82
Ccnb1	993.37	960.83	804.75	812.6
Ccnb3	253.79	278.1	62.24	57.82
Ccnc	91.86	96.68	168.31	204.99
Ccnt1	506.63	513.24	269.13	275.42
Ccnt2	213.07	222.01	99.94	109.33
Ccr1	782.2	848.63	1201	1182.63
Ccr2	2175.19	2303.6	1054.6	1110.09
Ccr5	4162.89	4354.17	2053.09	2427.28
Ccr7	351.33	365.23	415.53	440.46
Cd101	332.39	335.4	109.58	111.43
Cd14	2257.58	2394.32	4431.41	4609.62
Cd160	400.57	426.11	123.61	141.92
Cd163	383.52	386.72	458.48	506.69
Cd180	1080.49	1133.9	272.63	259.65
Cd19	250.95	281.68	67.5	54.66
Cd200r1	404.36	414.17	333.12	324.83
Cd209e	327.65	370.01	170.94	193.43
Cd22	206.44	227.97	51.72	52.56
Cd226	40.72	45.36	68.38	65.18
Cd244a	438.45	429.69	227.05	245.99
Cd27	9.47	10.74	7.01	9.46
Cd274	1274.62	1426.32	1769.06	1777.62
Cd276	301.14	316.3	155.17	158.73
Cd28	371.21	404.62	114.84	155.58
Cd33	358.9	364.04	363.81	350.06
Cd38	544.51	658.85	889.79	889.34
Cd3d	241.48	245.88	84.16	99.87
Cd3e	191.29	219.62	52.6	63.07
Cd3g	226.33	248.26	104.32	100.92
Cd4	390.15	404.62	106.07	106.17
Cd40	519.89	539.5	242.83	281.73
Cd40lg	335.23	359.27	78.02	106.17
Cd48	1482.96	1569.55	691.67	754.78
Cd5	240.53	255.43	55.23	58.87
Cd6	108.9	140.84	32.44	38.9
Cd68	3089.97	3273.98	2004.87	1829.13
Cd69	155.3	133.68	129.74	157.68
Cd70	225.38	235.13	36.82	58.87
Cd72	773.68	782.99	141.14	144.02
Cd79b	265.15	292.43	63.99	98.82
Cd80	624.05	607.53	823.16	926.13
Cd84	1692.24	1797.53	1082.65	1237.29
Cd86	864.59	923.83	837.19	910.36
Cd8a	208.33	218.42	50.85	49.41
Cd8b1	243.37	255.43	79.77	103.02
Cd96	107.95	107.42	42.96	48.36
Cdc14b	15.15	19.1	24.55	30.49
Cdc16	428.03	415.36	527.74	538.23
Cdc20	920.46	1033.64	219.16	280.68
Cdc25a	379.74	399.85	191.11	252.29
Cdc42	8474.45	8963.76	9167.89	9959.29
Cdh1	1037.88	1111.22	2095.17	2297.97
Cdkn1c	54.92	47.74	14.03	22.08
Cdkn2c	213.07	231.55	225.3	210.24
Cdyl	488.64	509.66	245.46	248.09
Ceacam1	179.92	183.81	75.39	92.51
Ceacam2	212.12	210.07	56.1	55.71
Ceacam3	392.05	397.46	74.51	77.79
Cebpb	2760.42	3022.14	2950.77	3167.34
Cebpd	267.05	275.72	114.84	95.66
Cer1	178.98	198.13	36.82	64.12
Cflar	1949.81	2019.53	1719.09	1920.59
Chek1	136.36	140.84	71.01	69.38
Chrd	51.14	35.81	19.29	25.23
Chrdl1	37.88	57.29	7.89	19.97
Chuk	664.77	688.69	749.53	807.34
Ciita	144.89	171.88	62.24	69.38
Cish	178.03	214.84	135.88	145.07
Clca1	246.21	236.33	60.49	78.84
Clcf1	287.88	322.27	173.57	162.94
Cmklr1	803.98	890.41	355.92	367.93
Cntf	460.23	492.95	181.46	220.76
Cpa3	21.78	27.45	26.3	32.59
Cpa4	303.98	324.65	94.68	77.79
Cpt1c	248.11	287.65	35.94	42.05
Cr2	148.67	171.88	78.02	67.28
Creb3l2	445.08	503.69	305.07	256.5
Creb5	148.67	152.78	54.35	57.82
Crebbp	872.16	959.64	573.32	618.12
Crlf1	150.57	149.2	47.34	47.31
Crlf2	403.41	410.59	302.44	299.6
Crtam	68.18	60.87	34.19	30.49
Csf1	914.77	911.89	815.27	881.98
Csf1r	3332.39	3464.95	2314.33	2360
Csf2	440.34	492.95	1030.93	1050.17
Csf3	169.51	206.49	34.19	52.56
Csf3r	1138.26	1232.97	653.97	617.07
Ctbp2	311.55	338.98	254.23	236.53
Ctf1	120.27	140.84	28.05	29.43
Ctla4	127.84	137.26	75.39	69.38
Ctsw	344.7	370.01	97.31	108.28
Cul1	871.21	919.05	1334.24	1418.1
Cul2	285.99	275.72	372.57	403.67
Cxcl1	6987.7	7253.37	9760.5	9764.82
Cxcl11	660.99	637.37	309.45	382.65
Cxcl2	8523.69	8812.18	12102.9	13630.2
Cxcl3	1778.41	1841.69	3055.09	3184.16
Cxcl9	1910.04	1908.53	3068.24	3184.16
Cxcr3	303.98	287.65	69.25	73.59
Cxcr6	336.17	333.01	107.83	161.89
Cyld	93.75	106.23	132.37	108.28
Cyp26a1	411.93	399.85	94.68	98.82
Cyp26c1	6.63	8.36	11.4	8.41
Cyp4a12a/b	422.35	438.04	83.28	93.56
Cyp4a31/32	57.77	47.74	22.79	11.56
Cyp7a1	482.01	481.01	129.74	139.81
Cyp8b1	309.66	291.23	45.59	55.71
Dapp1	355.11	370.01	207.76	227.06
Dcn	892.05	882.05	140.26	161.89
Dctn6	477.27	475.04	648.71	652.81
Dgka	82.39	100.26	199.87	234.42
Dgkz	702.65	730.47	525.98	488.82
Dhrs3	477.27	494.14	170.07	187.12
Diablo	112.69	124.13	242.83	257.55
Dld	197.92	211.26	392.73	419.44
Dll3	7.58	8.36	3.51	7.36
Dll4	37.88	15.52	45.59	45.2
Dnm1l	514.21	540.69	559.3	597.1
Dnmt3a	108.9	109.81	158.67	174.5
Dnmt3l	129.74	119.36	29.81	22.08
Drap1	922.35	1008.57	1373.69	1474.87
Dtx4	71.02	75.2	140.26	148.22
Dusp1	4474.44	4838.76	2991.09	3204.13
Dusp9	17.05	22.68	32.44	31.54
Dvl1	232.96	232.75	142.02	117.74
Dydc1	9.47	8.36	4.38	2.1
E2f1	135.42	139.65	62.24	74.64
E2f2	163.83	152.78	49.97	49.41
E2f5	105.11	90.71	234.94	258.6
Echs1	483.9	526.37	838.94	872.52
Efna1	141.1	128.91	459.36	502.48
Egf	11.36	17.9	15.78	19.97
Egfr	509.47	553.82	177.08	231.27
Ehhadh	427.08	454.75	130.62	125.1
Eif4b	1138.26	1065.86	1508.7	1557.91
Elovl2	186.55	201.71	46.46	45.2
Elovl3	313.45	288.85	46.46	53.61
Elovl4	251.89	253.04	58.73	69.38
Elovl7	286.93	275.72	227.93	265.96
Entpd1	765.15	928.6	929.24	942.95
Entpd2	201.7	210.07	28.93	45.2
Eomes	189.39	171.88	51.72	48.36
Eya1	285.99	285.26	91.17	90.41
Eya4	107.01	88.32	44.71	37.84
Fabp1	488.64	518.01	548.78	635.99
Fabp4	432.77	488.17	295.43	359.52
Fadd	205.49	216.04	73.64	68.33
Fas	217.8	231.55	161.3	182.91
Fasl	112.69	122.94	58.73	54.66
Fbll1	272.73	301.98	56.98	58.87
Fbp2	37.88	41.78	17.53	22.08
Fbxw4	121.21	164.71	63.99	82
Fcer1g	2895.84	3205.95	2358.16	2379.97
Fcer2a	294.51	292.43	63.99	80.94
Fcgr1	2946.98	3093.75	1189.6	1168.96
Fcgr2b	3539.78	3712.02	4795.22	4871.37
Fcgr4	1768	1841.69	1610.39	1712.44
Fcrlb	62.5	64.45	123.61	118.79
Fga	282.2	288.85	74.51	65.18
Fgf10	144.89	143.23	62.24	66.23
Fgf15	104.17	121.74	33.31	19.97
Fgf18	314.39	347.33	77.14	67.28
Fgf2	79.55	89.52	24.55	46.25
Fgf22	179.92	224.39	22.79	41
Fos	9298.31	9512.81	7163.89	6700.5
Foxo1	285.99	292.43	136.76	156.63
Foxo3	497.16	533.53	302.44	291.19
Foxp3	126.89	119.36	27.18	25.23
Fpr1	652.46	683.92	286.66	358.47
Fut4	125	124.13	38.57	37.84
Fyn	224.43	250.65	165.68	175.55
Fzd2	266.1	284.07	59.61	77.79
Fzd7	183.71	198.13	98.18	86.2
Gadd45a	372.16	334.2	594.36	563.46
Gapdhs	11.36	13.13	5.26	15.77
Gata3	474.43	475.04	95.55	97.76
Gata6	690.34	738.82	600.5	660.17
Gbp2	1209.28	1271.16	2487.9	2594.42
Gbp2b	285.04	292.43	82.4	104.07
Gckr	13.26	9.55	8.77	12.61
Gdf6	240.53	232.75	38.57	41
Gh	163.83	164.71	31.56	29.43
Ghr	294.51	305.56	184.97	168.2
Gk	164.77	182.62	327.86	412.08
Gls	759.47	806.86	1198.37	1317.18
Gls2	12.31	17.9	28.05	38.9
Glud1	1255.68	1380.97	1378.08	1513.76
Gnas	747.16	790.15	1092.29	1004.97
Gng12	968.75	1012.15	1013.39	936.64
Got2	235.8	239.91	118.35	129.3
Grap2	26.52	21.48	13.15	15.77
Grb10	167.61	195.75	32.44	51.51
Grb2	1410.04	1577.91	839.82	867.26
Grem2	260.42	273.33	87.66	83.05
Gsk3b	421.4	421.33	317.34	345.85
Gys2	295.46	253.04	83.28	103.02
Gzma	107.95	114.58	96.43	97.76
Gzmb	219.7	236.33	101.69	106.17
Gzmc	696.02	661.24	348.9	350.06
Gzmd	259.47	273.33	220.04	218.65
Gzme	175.19	189.78	117.47	103.02
Gzmf	170.45	188.59	66.62	79.89
Gzmg	398.68	346.14	121.85	134.56
Gzmk	11.36	14.32	9.64	10.51
Gzmm	178.98	217.23	21.92	23.13
Gzmn	274.62	242.3	40.33	52.56
H2-Aa	8283.16	8593.75	20533.5	19199.5
H2-Ab1	5821.03	6008.47	9593.06	10388.2
H2-D1	12205.5	12871.5	7644.29	7740.16
H2-DMa	1125	1126.74	1394.73	1322.44
H2-DMb1	1289.78	1465.71	1520.09	1614.68
H2-DMb2	286.93	282.88	170.07	218.65
H2-Eb1	1980.12	2030.27	3374.18	3204.13
H2-K1	16158.2	17292.5	8572.65	9261.28
H2-M3	709.28	706.6	374.32	399.46
H2-Ob	340.91	365.23	118.35	116.69
H2-Pa	348.49	313.91	61.36	80.94
H2-Q1	176.14	183.81	56.98	54.66
H2-Q10	301.14	323.46	199.87	229.17
H2-Q2	214.02	199.33	48.22	54.66
H2-T23	736.74	833.12	364.68	367.93
Hadhb	1125.95	1145.83	1023.91	1068.04
Havcr2	428.98	421.33	277.89	304.85
Hcst	388.26	395.07	92.92	104.07
Hdac7	270.83	297.2	89.42	100.92
Hdac9	77.65	97.87	42.08	39.95
Hdc	438.45	454.75	426.92	490.92
Hecw2	6.63	9.55	2.63	4.2
Hey1	238.64	248.26	72.76	111.43
Hey2	5.68	13.13	6.14	6.31
Hgf	151.52	148	101.69	89.35
Hipk1	474.43	537.11	431.31	467.79
Hmgb1	11847.6	12193.6	4709.3	5245.61
Hnf1a	169.51	175.46	46.46	62.02
Hras	516.1	506.08	454.98	485.67
Hsd11b1	121.21	139.65	108.7	106.17
Hspa5	4674.25	4995.12	9051.3	10094.9
Icam1	235.8	207.68	272.63	262.81
Icos	414.77	410.59	154.29	135.61
Icosl	401.52	427.3	164.81	165.04
Id2	3404.36	3524.63	5394.84	5767.01
Ido1	579.55	577.69	403.25	455.18
Ido2	347.54	378.36	74.51	83.05
Ifit1	1112.69	1151.8	358.55	399.46
Ifit3/3b	3081.45	3251.3	751.28	930.33
Ifna1	1379.74	1475.26	405.88	407.87
Ifng	91.86	111	87.66	85.15
Ifnk	326.71	299.59	82.4	85.15
Igha	212.12	237.52	48.22	52.56
Ighg	102.27	78.78	21.04	18.92
Ighm	428.98	429.69	166.56	140.86
Ighv3	746.21	724.5	192.86	183.96
Igkc	203.6	227.97	57.86	48.36
Iglc1	384.47	391.49	108.7	122.99
Ikzf1	449.81	498.92	192.86	219.71
Il10	340.91	380.75	234.06	243.88
Il10ra	900.57	899.96	681.15	712.73
Il10rb	1125	1254.45	594.36	711.68
Il11	137.31	130.1	23.67	26.28
Il11ra1/2	172.35	155.17	109.58	107.22
Il12a	10.42	14.32	26.3	42.05
Il12b	401.52	378.36	163.93	159.79
Il12rb1	218.75	267.36	42.96	48.36
Il13	251.89	301.98	73.64	51.51
Il13ra1	686.55	689.89	852.09	1009.17
Il15	144.89	125.33	104.32	92.51
Il16	280.3	324.65	103.44	92.51
Il17a	314.39	365.23	80.65	101.97
Il18	525.57	535.92	269.13	254.4
Il1a	1766.1	1844.08	5565.78	5768.06
Il1b	10652.5	11313.9	29518.2	29410.1
Il1f9	463.07	464.3	454.1	522.46
Il1r1	377.84	430.88	307.7	359.52
Il1r2	1619.32	1730.69	3101.55	3320.82
Il1rapl1	185.61	180.23	40.33	51.51
Il1rl1	246.21	315.1	97.31	99.87
Il1rl2	89.96	118.16	108.7	116.69
Il1rn	2775.57	2981.56	8427.13	8855.51
Il2	310.61	298.39	98.18	95.66
Il21	355.11	379.56	103.44	127.2
Il21r	390.15	398.65	183.22	157.68
Il24	16.1	22.68	25.42	47.31
Il27ra	13.26	13.13	10.52	15.77
Il2ra	45.45	33.42	57.86	59.92
Il3	15.15	26.26	12.27	13.67
Il31	169.51	151.58	37.7	36.79
Il31ra	8.52	15.52	10.52	4.2
Il4	232.96	236.33	49.97	49.41
Il5	7.58	10.74	7.01	15.77
Il6	310.61	319.88	222.67	249.14
Il6ra	1186.56	1203.13	370.82	435.21
Il6st	153.41	157.55	112.21	107.22
Il7	319.13	296.01	113.96	145.07
Il7r	421.4	507.27	324.36	325.88
Il9	299.24	309.14	75.39	72.53
Il9r	142.99	138.45	23.67	34.69
Inpp5d	338.07	360.46	179.71	174.5
Inppl1	294.51	291.23	234.06	264.91
Ins1	139.2	119.36	35.07	35.74
Irak3	527.46	534.72	217.41	207.09
Irak4	463.07	439.24	231.43	262.81
Irf2	1163.83	1261.61	723.23	755.83
Irf4	153.41	126.52	65.75	64.12
Irf8	358.9	385.53	314.71	337.44
Irs1	160.99	205.3	70.13	76.74
Itch	789.77	888.02	771.44	865.16
Itga10	18.94	28.65	21.92	21.02
Itga6	1278.41	1264	1670	1709.29
Itgae	422.35	455.95	103.44	114.58
Itgal	359.85	371.2	227.93	227.06
Itgav	599.43	618.27	781.09	729.55
Itgax	74.81	70.42	271.76	269.11
Itgb3	437.5	470.27	212.15	224.96
Itgb8	178.98	165.91	56.98	67.28
Itpr1	202.65	192.17	110.46	110.38
Itpr2	379.74	398.65	89.42	128.25
Jag1	235.8	245.88	372.57	378.44
Jak1	401.52	385.53	342.77	417.34
Jak2	1152.46	1182.83	1389.47	1847
Jak3	122.16	120.55	88.54	91.46
Jarid2	553.03	557.4	254.23	238.63
Jun	2774.63	2956.49	1651.59	1678.8
Junb	8390.17	9116.54	12507	11866.2
Jund	1073.87	1102.87	980.08	1072.25
Kcnk2	304.92	359.27	71.01	93.56
Kdm3a	666.67	673.18	533.87	639.14
Kir3dl1/2	381.63	377.17	136.76	149.27
Klf2	1041.67	1088.54	416.4	407.87
Klrb1	71.97	72.81	15.78	10.51
Klrb1a	800.19	846.25	281.4	276.47
Klrc1	406.25	438.04	250.72	311.16
Klrd1	580.49	617.08	285.78	311.16
Klrg1	368.37	372.4	67.5	75.69
Klrk1	200.76	212.46	235.82	214.45
Kras	553.98	523.98	794.23	828.36
LCMV	13.26	4.77	6.14	3.15
Lag3	23.67	28.65	36.82	37.84
Lair1	401.52	430.88	122.73	146.12
Lamp1	2000	2095.92	1942.63	1855.41
Lamtor3	751.9	794.92	618.91	760.03
Lck	82.39	72.81	50.85	65.18
Lcp2	1088.07	1096.9	802.12	901.95
Ldha	4240.54	4397.14	4800.48	4867.17
Ldhal6b	428.03	420.14	79.77	96.71
Lef1	175.19	148	30.68	35.74
Lefty1	303.98	340.17	133.25	124.04
Lepr	320.08	373.59	326.11	374.24
Lgals9	1423.3	1446.62	1384.21	1365.54
Lif	261.36	268.55	221.79	220.76
Lifr	486.74	557.4	215.65	235.47
Lilra5	463.07	455.95	184.97	174.5
Lilra6	144.89	148	61.36	49.41
Lpar1	201.7	196.94	148.15	118.79
Lpl	643.94	695.86	383.97	417.34
Lrp6	583.33	609.92	442.7	465.69
Lrrk2	290.72	296.01	117.47	140.86
Ltbp1	132.58	107.42	183.22	190.27
Lyn	929.93	1008.57	681.15	798.93
Magi2	1.89	1.19	5.26	4.2
Malt1	706.44	736.44	1354.41	1448.59
Maml3	445.08	500.11	111.33	129.3
Map2k2	642.05	711.37	472.51	497.23
Map3k13	251.89	245.88	50.85	53.61
Map3k8	661.93	663.63	238.45	272.27
Mapk1	791.67	837.89	1019.53	1051.22
Mapk10	1.89	4.77	2.63	4.2
Mapk11	192.24	213.65	65.75	78.84
Mapk13	35.98	53.71	82.4	75.69
Mapk14	855.12	904.73	452.35	531.92
Mapk3	1331.44	1314.13	1203.63	1120.6
Mapk8	299.24	290.04	351.53	333.24
Mapk9	237.69	239.91	129.74	140.86
Mbd3	388.26	385.53	371.69	355.31
Mcl1	4049.25	4193.04	4143	4139.72
Mcm5	142.99	192.17	359.42	334.29
Mcm7	766.1	825.96	564.56	600.25
Mif	2170.46	2123.37	1840.07	1768.16
Mmp14	1492.43	1526.59	1355.28	1381.31
Mmp3	326.71	385.53	108.7	104.07
Mmp9	457.39	488.17	448.84	458.33
Mras	63.45	45.36	100.81	108.28
Ms4a1	359.85	379.56	100.81	120.89
Ms4a2	17.05	10.74	4.38	10.51
Ms4a4a	3163.83	3241.76	1913.7	2250.67
Mst1r	206.44	235.13	102.57	107.22
Mx1	569.13	632.6	194.61	228.12
Mx2	472.54	452.37	114.84	96.71
Mysm1	92.8	105.03	120.1	127.2
Naa50	942.24	1093.32	1130.86	1365.54
Nbea	23.67	22.68	36.82	33.64
Ncf4	1184.66	1366.65	902.94	969.23
Ncr1	442.24	498.92	174.45	180.81
Nfat5	162.88	193.36	311.21	286.98
Nfatc1	107.95	90.71	88.54	92.51
Nfatc2	421.4	446.4	138.51	135.61
Nfatc3	301.14	296.01	191.98	218.65
Nfatc4	212.12	222.01	48.22	54.66
Nfe2l2	1162.88	1184.03	1371.94	1347.67
Nfil3	1104.17	1163.74	982.71	1020.74
Nfkb1	705.49	697.05	717.09	730.6
Nfkb2	757.58	872.5	716.21	701.17
Nfkbia	3144.89	3167.75	4046.57	3832.76
Nfkbib	396.78	395.07	301.56	303.8
Nfkbie	198.86	169.49	165.68	193.43
Nkg7	263.26	327.04	132.37	157.68
Nos2	500.95	570.53	301.56	315.37
Notch2	421.4	447.59	317.34	309.06
Npepps	214.96	250.65	303.32	402.62
Nprl3	39.77	51.32	57.86	71.48
Nr4a1	946.02	979.93	1030.05	996.56
Nras	599.43	601.56	952.03	1048.07
Nrl	70.08	69.23	16.66	12.61
Nt5e	379.74	397.46	716.21	757.93
Ntf3	267.99	294.81	55.23	62.02
Nup54	287.88	287.65	270.88	271.22
Oas1a	1251.9	1260.42	644.33	610.76
Oas2	758.52	756.73	254.23	269.11
Oas3	424.24	464.3	92.05	97.76
Oat	710.23	718.53	805.63	938.74
Orc2	328.6	343.75	217.41	256.5
Orc4	515.15	514.43	596.11	633.89
Osm	2028.41	2064.89	3605.62	3577.31
Osmr	435.61	435.66	241.08	267.01
Pbx1	107.01	116.97	240.2	255.45
Pbx3	421.4	446.4	222.67	252.29
Pck1	8.52	13.13	7.89	1.05
Pctp	214.96	233.94	77.14	83.05
Pdcd1	279.36	301.98	84.16	89.35
Pdcd1lg2	555.87	537.11	601.37	654.91
Pdgfd	402.46	428.49	168.31	209.19
Pdgfra	286.93	300.78	57.86	58.87
Pdgfrb	200.76	243.49	39.45	57.82
Pdhb	839.96	845.05	737.25	799.98
Pdk4	177.08	193.36	75.39	78.84
Pecam1	429.93	441.62	560.17	632.84
Pglyrp2	278.41	303.17	42.96	59.92
Pglyrp3	7.58	7.16	13.15	14.72
Phc3	570.08	605.14	243.71	256.5
Pias1	275.57	267.36	123.61	138.76
Pias2	235.8	239.91	72.76	60.97
Pik3ap1	1255.68	1408.42	625.04	653.86
Pik3ca	738.64	747.18	517.22	590.79
Pik3cb	483.9	498.92	259.49	293.29
Pik3cd	528.41	619.47	210.39	227.06
Pik3r1	421.4	444.01	313.84	358.47
Pik3r2	159.09	142.04	93.8	80.94
Pik3r3	303.98	309.14	116.59	126.15
Pira1	1955.5	2019.53	561.05	592.89
Pirb	881.63	905.92	405.88	439.41
Pitx2	216.86	219.62	78.02	78.84
Pkmyt1	195.08	199.33	73.64	54.66
Pkn2	200.76	198.13	388.35	409.98
Plcg1	285.99	269.75	99.94	119.84
Plcg2	807.77	862.96	310.33	350.06
Plscr1	966.86	978.73	1581.46	1698.78
Pmepa1	145.83	150.39	190.23	194.48
Pml	682.77	707.79	299.81	293.29
Pnoc	15.15	8.36	10.52	4.2
Pparg	589.02	574.11	627.67	601.3
Ppargc1a	423.3	432.07	122.73	152.43
Ppm1a	881.63	903.54	736.38	782.11
Ppm1f	220.64	214.84	92.05	95.66
Ppp1cb	1114.59	1158.96	1710.32	1819.67
Ppp2ca	1406.25	1582.68	2004	2136.09
Ppp2cb	807.77	859.38	1249.21	1355.03
Ppp2r1a	1356.06	1437.07	1446.45	1535.84
Ppp2r1b	38.83	35.81	71.88	52.56
Ppp2r5a	3593.76	3721.57	1480.64	1576.84
Ppp2r5b	190.34	249.46	251.6	248.09
Ppp2r5c	831.44	845.05	730.24	685.4
Ppp2r5e	385.42	414.17	156.92	198.68
Ppp3ca	796.4	822.37	536.5	550.84
Ppp3cc	111.74	122.94	110.46	100.92
Ppp3r1	687.5	693.47	701.31	826.26
Ppt1	1117.43	1144.64	804.75	809.44
Prdm1	267.99	267.36	201.63	193.43
Prdm16	139.2	106.23	23.67	31.54
Prf1	178.98	200.52	49.97	64.12
Prkaa1	611.74	594.4	546.15	602.35
Prkaa2	261.36	251.84	66.62	68.33
Prkag3	7.58	11.94	7.01	8.41
Prkcb	267.99	263.78	126.24	144.02
Prkcz	384.47	385.53	74.51	76.74
Prkdc	415.72	482.21	211.27	240.73
Prl	274.62	312.72	85.03	93.56
Prlr	19.89	9.55	7.01	6.31
Psma1	1515.15	1637.59	2131.11	2485.09
Psma6	2003.79	2054.15	3276.88	3582.57
Psmb10	296.4	317.49	397.12	409.98
Psmb9	917.62	1016.93	624.17	618.12
Psmc6	1115.53	1213.87	2216.14	2440.94
Psmd6	697.92	790.15	1378.95	1633.6
Psme2/2b	1669.51	1676.98	2115.33	2325.31
Ptafr	1886.37	2011.18	1522.72	1610.47
Ptger4	481.06	498.92	200.75	227.06
Ptgr1	754.74	785.37	1177.33	1319.29
Ptgs2	1903.41	2025.5	4392.84	4305.81
Ptk2b	268.94	300.78	269.13	248.09
Ptpn11	633.52	633.79	433.94	469.9
Ptpn18	490.53	547.85	265.62	280.68
Ptpn2	506.63	492.95	497.05	573.97
Ptpn22	560.61	618.27	242.83	280.68
Ptpn6	719.7	737.63	407.64	386.85
Ptpn7	128.79	144.42	120.98	103.02
Ptprc	1530.31	1653.1	1011.64	1127.96
Ptprj	1192.24	1310.55	627.67	622.32
Ptprk	356.06	364.04	273.51	318.52
Ptprs	58.71	52.52	123.61	135.61
Pvrig	291.67	322.27	60.49	70.43
Pycr1	213.07	229.17	66.62	68.33
Pycr2	78.6	97.87	195.49	197.63
Rac1	1446.97	1591.04	1714.71	1661.98
Rag1	160.99	139.65	34.19	54.66
Rara	188.45	198.13	163.93	131.4
Rarb	353.22	380.75	103.44	132.45
Rasgrf1	212.12	201.71	37.7	45.2
Rasgrp1	318.18	352.11	227.05	256.5
Rasgrp3	256.63	279.3	101.69	100.92
Rbl2	90.91	97.87	94.68	110.38
Rbx1	1271.78	1285.48	1740.13	1827.03
Rela	429.93	380.75	246.34	231.27
Reln	11.36	9.55	8.77	13.67
Rgs16	236.74	270.94	106.95	106.17
Rgs2	1637.31	1690.11	1371.94	1632.55
Rheb	792.62	805.66	1442.07	1607.32
Rictor	164.77	187.39	368.19	357.42
Rimkla	267.99	297.2	47.34	45.2
Rnf213	883.52	846.25	325.23	351.11
Rock1	260.42	204.1	365.56	361.62
Rora	182.77	201.71	83.28	97.76
Rorg	12.31	17.9	22.79	19.97
Rorgt	328.6	330.62	73.64	82
Rragc	481.06	466.69	421.66	455.18
Rras	320.08	316.3	333.12	353.21
Rsad2	748.11	782.99	234.94	245.99
Rxrg	75.76	99.07	23.67	25.23
S1pr1	361.74	391.49	106.95	129.3
Scn2a	5.68	5.97	5.26	3.15
Scp2	158.14	208.88	127.11	111.43
Sel1l	196.02	207.68	178.83	180.81
Sele	216.86	232.75	48.22	43.1
Sell	759.47	803.28	444.46	489.87
Sema4d	441.29	477.43	227.93	271.22
Sesn1	496.21	440.43	160.42	187.12
Sesn2	300.19	311.52	117.47	131.4
Sesn3	285.04	301.98	141.14	135.61
Sf3b1	1323.87	1348.74	1861.1	1942.66
Sfn	817.24	781.79	383.09	402.62
Sfrp1	251.89	267.36	54.35	73.59
Sftpa1	262.31	248.26	74.51	90.41
Sh2d1a	310.61	331.81	85.03	108.28
Shc4	16.1	14.32	12.27	8.41
Siglec1	1086.18	1132.7	345.4	322.73
Siglecf	365.53	356.88	124.48	141.92
Siglech	251.89	316.3	79.77	85.15
Slamf6	34.09	35.81	42.96	51.51
Slc2a12	198.86	235.13	46.46	52.56
Slc2a3	27.46	47.74	57.86	60.97
Slc2a6	279.36	333.01	65.75	83.05
Slc7a5	595.65	617.08	343.64	372.13
Slc8a1	515.15	494.14	310.33	284.88
Smad2	281.25	306.75	248.97	259.65
Smad3	51.14	47.74	79.77	70.43
Smad4	171.4	179.04	250.72	267.01
Smad9	117.42	121.74	33.31	35.74
Smarca4	477.27	509.66	358.55	395.26
Smc3	315.34	316.3	710.08	747.42
Snai2	326.71	346.14	110.46	100.92
Snw1	410.04	434.46	307.7	347.96
Socs1	79.55	89.52	32.44	37.84
Socs2	545.46	592.01	556.67	611.81
Socs3	904.36	929.8	1065.12	1008.12
Sos1	323.86	349.72	218.28	212.35
Sos2	149.62	210.07	220.91	200.78
Sp100	1154.36	1113.61	426.05	480.41
Spag9	367.42	395.07	415.53	386.85
Spib	225.38	256.62	31.56	37.84
St3gal6	403.41	457.14	584.72	594.99
Stag2	251.89	243.49	275.26	299.6
Stat1	1345.65	1434.68	976.58	1035.46
Stat3	1251.9	1318.9	1105.44	1189.99
Stat4	214.02	245.88	79.77	94.61
Stat5a/b	867.43	915.47	426.05	424.69
Stc1	87.12	82.36	200.75	208.14
Stc2	311.55	321.07	144.65	125.1
Stim1	378.79	417.75	175.33	162.94
Sumo1	1092.81	1194.77	1295.67	1484.33
Syk	1166.67	1227	798.62	778.96
Tab2	882.58	929.8	561.05	580.28
Taf6l	527.46	523.98	170.94	198.68
Tapbp	462.12	521.59	271.76	295.39
Tax1bp1	1156.25	1238.93	1503.44	1689.32
Tbk1	439.39	440.43	297.18	339.55
Tbl1xr1	792.62	788.95	662.74	722.19
Tbx21	178.03	176.65	38.57	46.25
Tcf7	271.78	261.39	81.53	105.12
Tcl1	209.28	208.88	47.34	52.56
Tdrd1	227.27	220.81	49.09	41
Telo2	168.56	171.88	62.24	44.15
Tert	163.83	143.23	49.09	49.41
Tgfb1	1555.87	1700.85	1996.11	2063.55
Tgfb2	19.89	20.29	29.81	23.13
Ticam1	320.08	297.2	103.44	105.12
Tigit	251.89	262.59	104.32	105.12
Timp1	655.3	705.4	741.64	865.16
Tle4	459.28	440.43	204.26	185.02
Tlr1	332.39	371.2	156.92	163.99
Tlr2	1698.87	1814.24	934.5	1052.27
Tlr7	620.27	625.43	170.94	197.63
Tmed2	796.4	852.21	714.46	761.09
Tnf	2095.65	2260.64	2210.01	2008.89
Tnfaip3	3266.1	3318.14	3014.76	3210.44
Tnfrsf10b	179.92	155.17	429.55	501.43
Tnfrsf14	410.04	422.53	253.35	240.73
Tnfrsf17	20.83	9.55	14.9	10.51
Tnfrsf18	282.2	290.04	107.83	115.63
Tnfrsf1a	1471.59	1626.85	1159.79	1062.79
Tnfrsf1b	180.87	164.71	119.22	106.17
Tnfrsf4	126.89	130.1	46.46	60.97
Tnfrsf9	988.64	1034.83	2206.5	2427.28
Tnfsf10	529.36	577.69	177.08	194.48
Tnfsf18	14.2	9.55	20.16	24.18
Tnfsf4	194.13	177.84	100.81	97.76
Tnfsf9	249.05	230.36	78.02	76.74
Tox	18.94	23.87	9.64	12.61
Tox2	308.71	275.72	45.59	49.41
Tox3	285.99	300.78	85.03	82
Tox4	487.69	488.17	240.2	250.19
Tpp2	855.12	971.57	1376.32	1457
Tpsab1	278.41	296.01	54.35	54.66
Tpsb2	249.05	254.23	69.25	52.56
Trac	62.5	65.65	65.75	58.87
Traf2	520.83	583.66	306.82	350.06
Trat1	237.69	278.1	92.05	87.25
Trbc1/2	501.89	471.46	159.55	160.84
Trdc	6.63	4.77	7.01	4.2
Trdv1	147.73	142.04	41.2	38.9
Trdv2-1/2-2	353.22	337.78	99.06	100.92
Trdv3	254.74	241.1	74.51	121.94
Trdv4	229.17	227.97	56.98	78.84
Trdv5	427.08	385.53	84.16	94.61
Trem2	969.7	1013.35	490.04	531.92
Trgc1/2/3	629.74	661.24	174.45	220.76
Trgc4	172.35	193.36	54.35	56.77
Trgv1/Trgv2/Trgv3	453.6	484.59	97.31	90.41
Trgv4	154.36	143.23	36.82	46.25
Trgv5	374.05	410.59	82.4	98.82
Trgv6	197.92	224.39	64.87	72.53
Trgv7	341.86	366.43	114.84	132.45
Trim2	209.28	223.2	83.28	114.58
Trim29	288.83	278.1	54.35	83.05
Trim33	65.34	56.1	82.4	88.3
Trim35	193.18	199.33	106.95	108.28
Trim36	380.68	442.82	153.41	193.43
Trim46	271.78	249.46	58.73	80.94
Trim9	277.46	296.01	49.09	63.07
Trpc1	259.47	278.1	99.06	115.63
Trpc6	321.97	365.23	84.16	92.51
Trpm7	350.38	322.27	448.84	487.77
Tslp	510.42	549.05	174.45	204.99
Ttk	160.04	133.68	77.14	101.97
Tusc2	606.06	631.4	213.02	195.53
Twist1	242.42	245.88	148.15	157.68
Tyk2	303.03	317.49	132.37	115.63
Tyrobp	6161.94	6389.22	6973.66	6975.92
Ube2d1	167.61	211.26	230.56	208.14
Ube2i	2632.58	2869.36	2919.21	3217.8
Ucp1	313.45	331.81	64.87	88.3
Uhrf1	87.12	109.81	219.16	207.09
Ulbp1	142.05	152.78	60.49	54.66
Usp15	560.61	550.24	510.2	592.89
Usp16	173.3	180.23	325.23	314.32
Vav2	396.78	389.11	157.8	188.17
Vav3	126.89	118.16	85.91	77.79
Vcam1	376.89	366.43	543.52	597.1
Vdac1	688.45	627.82	986.22	997.61
Vegfa	2019.89	2000.44	4385.83	4438.27
Vsir	1775.57	1935.98	832.81	977.64
Vtcn1	58.71	53.71	166.56	200.78
Wnt11	121.21	118.16	51.72	43.1
Wnt2	219.7	212.46	38.57	48.36
Wnt3	165.72	190.97	31.56	35.74
Wnt3a	107.01	93.1	19.29	28.38
Wnt4	12.31	15.52	12.27	17.87
Wnt6	179.92	183.81	31.56	30.49
Xaf1	1309.66	1268.77	598.74	663.32
Xcl1	439.39	504.88	211.27	231.27
Xiap	1653.41	1735.46	1023.91	1157.4
Yes1	248.11	224.39	348.9	342.7
Ywhaz	2082.39	2123.37	3631.92	3786.51
Yy1	615.53	638.56	809.14	916.67
Zap70	224.43	248.26	52.6	65.18
Zbtb16	331.44	381.94	63.12	66.23
Zfp36l2	373.11	380.75	274.39	229.17
Zfp683	7.58	5.97	2.63	5.26
