# Supplementary material for: The STING agonist IMSA101 enhances chimeric antigen receptor T cell function by inducing IL-18 secretion
Source: Nat Commun. 2024 May 10;15:3933. doi: 10.1038/s41467-024-47692-9 (PMC11087554; doi:10.1038/s41467-024-47692-9)
Supplement: Supplementary file 8 — Source Data [file 41467_2024_47692_MOESM8_ESM.xlsx]

## Sheet: Fig. 1a
Conc(uM)	cGAMP		IMSA101
0.03	2.30667	2.53778	1.93556	2.12889
0.1	3.37778	3.44667	3.43111	3.5
0.3	3.55778	3.66667	4.43556	4.56889
1	10.24	10.7533	9.33778	9.80667
3	23.4378	26.6533	35.1289	35.8333
10	98.3422	107.191	101.958	111.133
30	133.847	155.718	144.707	166.311
100	187.082	192.696	171.976	177.133
300	185.136	218.46	172.904	204.027
1000	186.856	216.753	164.833	191.207

## Sheet: Fig. 1b
Conc (nM)	cGAMP		IMSA101
0.1	0.962644		1.29598
0.3	1.15805		1.53448
1	7.27011	5.29879	7.73563	8.00768
3	27.6164	24.3728	31.2845	35.2867
10	51.4382	61.6491	59.0618	68.5778
30	77.5819	103.775	83.1063	111.627
100	103.624	140.751	103.672	148.152
300	119.625	172.828	130.542	171.767
1000	149.934	188.605	148.637	187.373
3000	158.236	194.797	151.422	198.956
10000	159.777	188.598	156.809	204.236
30000	176.706	192.46	190.046	205.156

## Sheet: Fig. 1c
IMSA101(uM)	WT		STING-KO
0.003	33.6675	34.935	29.995	28.305
0.01	38.38	37.0475	28.24	29.5075
0.03	37.7625	33.4725	29.995	28.955
0.1	44.425	37.5025	36.95	34.74
0.3	54.7925	50.145	51.1525	48.455
1	104.647	93.6625	49.105	40.9475
3	62.95	56.9375	35.325	31.9775
10	78.745	74.1625	30.385	26.94
30	294.058	279.985	27.915	27.265
100	971.617	867.033	28.5975	28.0125
300	1394.18	1248.58	29.28	28.11
1000	1249.56	1108.54	34.8375	32.595

## Sheet: Fig. 1d
IMSA101 (uM)	Wild type			STING-KO
0.03	1.03444	0.972361	0.992977	0.965665	0.888412	1.14592
0.1	1.20797	1.38899	1.26824	1.05579	1.02146	0.969957
0.3	4.3942	4.04259	4.56978	1.39485	1.51931	1.50644
1	22.9946	22.9946	21.6149	2.66524	3.03433	2.39485
3	52.2234	56.9234	47.5231	4.14163	4.80258	4.05579
10	65.3319	64.0251	74.4783	4.33047	3.98283	4.33047
30	107.145	80.0487	105.918	4.16738	4.66524	4.20601
100	104.507	101.372	113.913	3.58798	3.44206	3.3691

## Sheet: Fig. 1e
Time (hr)	cGAMP			IMSA101
0	103.445	96.2724	100.284	105.505	96.7944	97.7021
1	88.9062	93.1252	86.2281	99.7701	94.0472	96.7566
2	72.7798	63.2609	70.2904	101.062	91.8748	96.2695
4	30.5338	28.8043	30.9727	97.3435	90.1336	96.0894
8	16.3007	18.608	15.5067	104.588	87.1579	92.4376

## Sheet: Fig. 1g
days	Mock				3μg cGAMP					10μg cGAMP					3μg IMSA101					10μg IMSA101
4	0	0	0	0	5	0	0	0	0	0	0	0	0	0	0	0	0	0	0	0	0	0	0	0
6	0	0	0	0	5	0	0	0	5	0	0	5	0	5	0	0	0	0	0	0	0	0	0	0
8	5	5	5	5	0	0	0	0	5	0	0	5	0	5	0	0	0	0	0	5	5	0	0	0
11	390.258	285.12	101.952	60.885	206.976	0	5	5	5	0	0	122.808	5	5	0	5	0	5	0	5	67.704	65.55	0	5
13	316.365	1008.78	238.56	180.18	99.84	132	5	118.017	135.876	6	0	173.768	48.4	146.64	0	76.032	5	38.61	0	5	113.696	112.94	0	0
15	842.52	1163.32	677.16	288.903	462.852	255.36	432.15	1210.81	500.004	28.728	0	448.497	89.528	140.76	0	101.79	0	96.39	0	42.18	200.22	224.91	0	5
18	1986.34	2760.44	2031.36	1048.71	1218.89	469.7	1911	2508.48	1497.96	215.424	112.4	1475.52	529.25	616.734	5	430.032	0	342.149	0	92.12	375.18		5	5
20	4177.54	4028.33	3640.76	2039.62	1105.1	1000.82	2699	2613.96	1759.39	404.625	296.432	2199.26	803.163	604.65	63.18	542.376	5	471.2	5	118.32	460.845	489.09	25.806	5
p-values
IMSA101 vs. cGAMP (3ug)			<0.0001
IMSA101 vs. cGAMP (10ug)			0.0268

## Sheet: Fig. 1h
Time (day)	MOCK	3μg cGAMP	10μg cGAMP	3μg IMSA101	10μg IMSA101
23	1
20	1
25	1
25	1
22		1
25		1
25		1
27		1
27		1
22			1
25			1
27			1
29			1
32			1
25				1
27				1
33				1
40				0
40				0
29					1
32					1
34					1
40					0
40					0
p-values
IMSA101 vs. cGAMP (3ug)			0.0485
IMSA101 vs. cGAMP (10ug)			0.0209

## Sheet: Fig. 2b
	PDA7940b				B16-huCD19
days after treatment	IMSA101 + CART	CART only	IMSA101 only	Untreated	days after treatment	IMSA101 + CART	CART only	IMSA101 only	Untreated
32	1				55	0
24	1				55	0
55	0				55	0
24	1				55	0
32	1				55	0
55	0				55	0
21	1				55	0
32	1				55	0
29	1				55	0
55	0				55	0
18		1			31		1
21		1			19		1
18		1			23		1
21		1			31		1
21		1			23		1
18		1			27		1
21		1			19		1
18		1			27		1
24		1			23		1
18		1			31		1
21			1		45			1
29			1		27			1
21			1		27			1
21			1		55			0
29			1		55			0
21			1		23			1
18			1		27			1
18			1		55			0
21			1		55			0
24			1		45			1
14				1	23				1
18				1	23				1
21				1	23				1
18				1	23				1
14				1	19				1
18				1	19				1
18				1	23				1
18				1	19				1
18				1	23				1
18				1	14				1
p-values
PDA7940b	IMSA101+CART vs. CART only				<0.0001
	IMSA101+CART vs. IMSA101 only				0.0021
B16-huCD19	IMSA101+CART vs. CART only				<0.0001
	IMSA101+CART vs. IMSA101 only				0.0048

## Sheet: Fig. 2c
PDA7940b
day	IMSA101 + CAR Ts										CAR Ts only										IMSA101 only										untreated
-1	1	1	1	1	1	1	1	1	1	1	1	1	1	1	1	1	1	1	1	1	1	1	1	1	1	1	1	1	1	1	1	1	1	1	1	1	1	1	1	1
7	1.12847	1.88264	2.02814	1.58796	0.786809	0.913742	2.04424	2.34298	1.33964	0.967901	3.375	4.84562	3.33501	5.40865	2.35283	4.94712	4.30457	2.94739	4.12517	3.98313	1.54132	2.18323	4.35703	2.46072	2.00236	3.07397	4.08591	1.87242	4.155	3.41333	11.7551	5.18701	7.14011	4.85988	5.07859	8.22596	8.68108	16.4286	5.39469	5.71485
11	1.96875	3.781	3.99869	2.81514	0.44364	0.510113	3.57316	2.41736	1.64783	0.395062	9.35651	8.62111	5.51507	9.95312	4.13103	7.18248	5.15013	5.53185	4.65427	5.44997	1.81716	3.95484	7.605	4.85126	3.31381	5.24798	6.8963	3.3375	5.70779	4.37202	16.8125	11.0889	11.4832	9.67761	10.8715	16.8069	14.834	27.6033	10.5893	9.58579
14	3.6	3.781	2.0115	5.02646	2.13201	0.237954	7.87555	4.41632	3.67893	0.219479	13.7116	11.3494	8.96851	17.6226	4.94332	11.4258	8.96	7.86641	6.45041	10.7851	3.27273	4.6728	13.6687	9.60219	6.05201	7.76513	13.0658	7.05827	12.781	7.17524	54.5281	20.0192	17.9829	11.665	22.05	28.928	20.2515	50.6706	18.4941	11.1264
18	9.75406	9.0637	0.897694	21.5581	7.01132	0.237954	19.7218	11.9302	10.1674	0.219479	35.0234	29.1623	19.1448	31.1231	10.7961	23.751	13.4817	18.0142	14.1197	20.6157	11.2212	11.6472	37.8655	15.6015	12.373	13.7231	29.8125	14.4776	15.5204	13.347		27.0839	34.246	23.6067		57.875	52.2637	99.7802	34.9209	25.6232
21	14.6944	16.8231	0.63836	30.9599	18.651	0.237954	27.4106	14.5256	18.203	0.219479		51.363		38.8334	16.5468		20.0038		21.1154		20.3719	14.2722	46.5961	24.631	15.4417	24.8282			23.4022	21.0033			44.8171
24	20.8554	27.416	0.177322	43.8855	15.1182	0.237954		20.138	23.5559	0.219479									26.2395			19.2953			20.9212
29	24.319		0.177322		22.063	0.237954		25.6148	32.2451	0.219479												28.0174			32.2778
32	28.887		0.177322		30.9773	0.237954		36.4665		0.219479
37			0.177322			0.237954				0.219479
42			0.177322			0.237954				0.219479
46			0.177322			0.237954				0.219479
55			0.177322			0.237954				0.219479
B16-huCD19
day	IMSA101 + CAR Ts										CAR Ts only										IMSA101 only										untreated
-1	1	1	1	1	1	1	1	1	1	1	1	1	1	1	1	1	1	1	1	1	1	1	1	1	1	1	1	1	1	1	1	1	1	1	1	1	1	1	1	1
5	1.69886	0.875	1.18519	0.889259	0.875	1.34498	0.734694	3.27306	1.76125	1.18568	4.25257	5.55104	2.34667	1.95236	1.74235	2.60486	1.91992	1.31759	1.83142	1.4079	2.27041	1.03643	1.584	2.01286	1.76272	3.19684	1.70182	1.32	2.39479	2.05714	1.6992	2.028	2.19927	4.23961	1.67309	4.68464	5.21633	8.15663	5.31571	5.47078
10	0.882353	0.408163	0.324074	0.557037	0.55102	0.529651	0.466472	0.875	1.1664	0.663704	3.23736	10.094	3.29156	1.09086	1.84655	3.02338	3.06835	1.03669	2.16	1.71699	1.15452	1.6223	2.83753	1.64945	0.790123	3.6864	1.51898	0.927273	1.029	0.642857	4.32672	5.2065	4.90998	7.1875	4.2632	7.17653	16.731	18.083	11.5152	13.0617
14	0.193658	0.382653	0.192901	0.335741	0.382653	0.235052	0.466472	0.408163	0.136364	0.185185	4.44872	12.9311	4.54305	1.54133	3.46818	8.15237	5.13172	1.97034	5.16403	2.63355	0.629738	1.83953	3.8716	1.04771	1	5.49926	1.56579	0.550145	0.375	0.382653	8.27591	9.34577	6.55471	6.46528	7.10586	9.64836	20.58	18.7518	13.824	24.5202
19	0.181554	0.408163	0.205761	0.533333	0.408163	0.274228	0.466472	0.408163	0.145455	0.311111	11.0877		28.2568	14.2441	11.9848	14.6553		6.06628	9.59054	6.43783	1.86589	3.57879	10.1494	0.579091	0.197531	12.8907	4.89481	0.581818	0.277778	0.408163	13.824	15.3577	12.0227	14.5403	25.5932	15.2822	26.1409		32.3134
23	0.193658	0.408163	0.205761	0.148148	0.408163	0.174113	0.466472	0.408163	0.145455	0.197531	24.3914		29.2306	13.5936	36.8164	30.2085		10.0086	21.7928	9.18797	2.8	8.64	28.6237	0.311818	0.197531	27.8059	11.2533	0.400909	0.277778	1.125	20.9569	27.6504	25.9954	35.7521			67.473		65.6495
27	0.193658	0.408163	0.205761	0.148148	0.408163	0.174113	0.466472	0.408163	0.145455	0.197531	38.3527			20.172		54.6786		25.5623		11.3162	4.84982	19.4797	48.5726	0.145455	0.197531		23.1703	0.145455	0.277778	3.20065
31	0.193658	0.408163	0.205761	0.148148	0.408163	0.174113	0.466472	0.408163	0.145455	0.197531	52.48			34.5744						13.6458	10.5648			0.145455	0.197531			0.145455	0.277778	6.46684
35	0.193658	0.408163	0.205761	0.148148	0.408163	0.174113	0.466472	0.408163	0.145455	0.197531											17.0198			0.145455	0.197531			0.145455	0.277778	10.676
40	0.193658	0.408163	0.205761	0.148148	0.408163	0.174113	0.466472	0.408163	0.145454	0.197531											38.6026			0.145454	0.197531			0.145454	0.277778	32.9276
45	0.193658	0.408163	0.205761	0.148148	0.408163	0.174113	0.466472	0.408163	0.145454	0.197531											98.0612			0.145454	0.197531			0.145454	0.277778	60.998
49	0.193658	0.408163	0.205761	0.148148	0.408163	0.174113	0.466472	0.408163	0.145454	0.197531														0.145454	0.197531			0.145454	0.277778
55	0.193658	0.408163	0.205761	0.148148	0.408163	0.174113	0.466472	0.408163	0.145454	0.197531														0.145454	0.197531			0.145454	0.277778

## Sheet: Fig. 2e
days after tumor re-challenge	IMSA101 + CART	Treatment-naive
55	0
36	1
45	1
36	1
32	1
55	0
45	1
36	1
50	1
45	1
17		1
17		1
27		1
17		1
27		1
22		1
17		1
22		1
13		1
22		1
p-value
IMSA101+CART (rechallenged) vs. Treatment-naïve					<0.0001

[truncated: 52 more sheets: Fig. 2f, Fig. 2h, Fig. 2i, Fig. 3b, Fig. 3d, Fig. 3e, Fig. 3f, Fig. 3h, Fig. 4b, Fig. 4c, Fig. 4d, Fig. 4e, Fig. 4g-i, Fig. 5c, Fig. 5d, Fig. 5f, Fig. 5g, Fig. 5i, Fig. 6b, Fig. 6c …]
